# Supplementary material for: Repeatedly Evolved Host-Specific Ectosymbioses between Sulfur-Oxidizing Bacteria and Amphipods Living in a Cave Ecosystem
Source: PLoS One. 2012 Nov 29;7(11):e50254. doi: 10.1371/journal.pone.0050254 (PMC3510229; doi:10.1371/journal.pone.0050254)
Supplement: Table S1 — List of all FISH probes and PCR primers used in this study. (XLS) [file pone.0050254.s003.xls]

## Sheet: Tabelle1
Probe/Primer1	Target(s)/Application	Sequence (5' to 3')	Target site6	Reference
EUB3382	Most bacteria	GCT GCC TCC CGT AGG AGT	16S (338–355)	Amann et al. (1990)
EUB338-II2	Planctomycetales	GCA GCC ACC CGT AGG TGT	16S (338–355)	Daims et al. (1999)
EUB338-III2	Verrucomicrobiales	GCT GCC ACC CGT AGG TGT	16S (338–355)	Daims et al. (1999)
NSPT13	Thiothrix clade T1	CTC CCA GTA TCG GAT GCA GTT	16S (629–649)	This study
NST1cP-A3	Competitor probe, specific to Thiothrix clade T2	CTA CCA GTA TCA GAT GCA GTT	16S (629–649)	This study
NST1cP-B3	Competitor probe, specific to Thiothrix clade T3	TTC CCA GTA TCG GAT GCA GTT	16S (629–649)	This study
NST1cP-C3	Competitor probe, specific to Thiothrix clade T3	TCC CCA GTA TCG GAT GCA GTT	16S (629–649)	This study
NST1cP-D3	Competitor probe, specific to Thiothrix clade T3	TTC CCA GTA TCG GGT GCA GTT	16S (629–649)	This study
NST1hP-A3	Helper probe	GAT TTC ACA TCC GAC TTA AAA AAC CG	16S (586–611)	This study
NST1hP-B3	Helper probe	CTC TCC TCT CCC ACA CTC TAG T	16S (650–671)	This study
NST1hP-C3	Helper probe	CCC AGG TTG AGC CCG GG	16S (612–628)	This study
NSPT24	Thiothrix clade T2	TCT TGC TTC CCT CTG TAC CAC C	16S (1242–1263)	This study
NST2cP-B4	Competitor probe, specific to Thiothrix clade T1	TCT TGC CTC CCT CTG TAC TGC C	16S (1242–1263)	This study
NST2cP-C4	Competitor probe, specific to Thiothrix clade T1	TAT TGC AGC TCT CTG TAC GCC C	16S (1242–1263)	This study
NST2cP-D4	Competitor probe, specific to Thiothrix clade T3	TCT TGC GTC CCT CTG TAA CAA C	16S (1242–1263)	This study
NST2cP-E4	Competitor probe, specific to other bacteria	TCT TGC TTC CCT CTG TAC TGC	16S (1243–1263)	This study
NST2hP-A4	Helper probe	ATT TGC TCC ACC TCG CGG	16S (1264–1281)	This study
NST2hP-B4	Helper probe	GAC TAC GGA TGG CTT TCT GGG	16S (1282–1302)	This study
NSPT35	Thiothrix clade T3	TGC ACC ACC GAC CTC TTA TAT	16S (841–860)	This study
NST3cP-B5	Competitor probe, specific to Thiothrix clades T1 and T2	TCC ACC ACC AAA CCC TAA AGC	16S (841–860)	This study
NST3hP-A5	Helper probe	GAA GCC GAC GGC TAG TTG ACA	16S (820–840)	This study
NST3hP-B5	Helper probe	CGG TCA ACT TAA TGC GTT AGC	16S (861–881)	This study
27F	Domain bacteria	AGA GTT TGA TCC TGG CTC AG	16S (8–27)	Weisburg et al. (1991)
1492R	Universal	GGT TAC CTT GTT ACG ACT T	16S (1492–1510)	Weisburg et al. (1991)
M13F	pCR®4-TOPO® plasmids	GTT GTA AAA CGA CGG CCA GT	-	Invitrogen
M13R	pCR®4-TOPO® plasmids	CAG GAA ACA GCT ATG ACC	-	Invitrogen
T3	pCR®4-TOPO® plasmids	ATT AAC CCT CAC TAA AGG GA	-	Invitrogen
T7	pCR®4-TOPO® plasmids	TAA TAC GAC TCA CTA TAG GG	-	Invitrogen
ITSF	Universal	GTC GTA ACA AGG TAG CCG TA	16S (1494–1513)	Cardinale et al. (2004)
ITSReub	Domain bacteria	GCC AAG GCA TCC ACC	23S (23–37)	Cardinale et al. (2004)
534F	Universal	AGC AGC CGC GGT AAT	16S (520–534)	This study
THIO714F	Thiothrix	ATG CAT AGA GAT CGG AAG G	16S (696–714)	This study
T2_1246F	Thiothrix clade T2	GTA CAG AGG GAA GCA AGA	16S (1246–1263)	This study
T3_841F	Thiothrix clade T3	ATA TAA GAG GTC GGT GGT G	16S (841–859)	This study
T2_1244R	Thiothrix clade T2	TCT TGC TTC CCT CTG TAC CA	16S (1244–1263)	This study
T1_ITS341R	Thiothrix clade T1	CAT TTA TAT GGA ACA GGG TTC G	ITS (341–362)	This study
T2_ITS291R	Thiothrix clade T2	TGG TGT ATT AGC AAG CTA T	ITS (291–309)	This study
T3_ITS159R	Thiothrix clade T3	GCT GGA TGG CAA TTG CTC	ITS (159–176)	This study
1 F and R suffixes indicate Forward and Reverse primers
2 Combined in equimolar amounts to make EUBmix (0–50% formamide)
3 Combined in equimolar amounts to make NSPT1mix (45% formamide)
4 Combined in equimolar amounts to make NSPT2mix (45% formamide)
5 Combined in equimolar amounts to make NSPT3mix (45% formamide)
6 rRNA position according to Escherichia coli numbering [Brosius et al., 1980, 1981] and ITS position in Thiothrix clade, respectively
Letters in bold indicate mismatches between FISH probes and competitors
References:
Amann RI, Binder BJ, Olson RJ, Chisholm SW, Devereaux R, et al. (1990) Combination of 16S rRNA-targeted oligonucleotide probes with
flow cytometry for analyzing mixed microbial populations. Appl Environ Microbiol 56: 1919–1925.
Daims H, Brühl A, Amann R, Schleifer KH, Wagner M (1999) The domain-specific probe EUB338 is insufficient for the detection of all
bacteria: development and evaluation of a more comprehensive probe set. Syst Appl Microbiol 22: 434–444.
Weisburg WG, Barns SM, Pelletier DA, Lane DJ (1991) 16S ribosomal DNA amplification for phylogenetic study. J Bacteriol 173: 697–703.
Cardinale M, Brusetti L, Quatrini P, Borin S, Puglia AM, et al. (2004) Comparison of different primer sets for use in Automated Ribosomal
Intergenic Spacer Analysis of complex bacterial communities. Appl Environ Microbiol 70: 6147–6156.
Brosius J, Dull TJ, Noller HF (1980) Complete nucleotide sequence of a 23S ribosomal RNA gene from Escherichia coli.
Proc Natl Acad Sci USA 77: 201–204.
Brosius J, Dull TJ, Sleeter DD, Noller HF (1981) Gene organization and primary structure of a ribosomal operon from Escherichia coli.
J Mol Biol 148: 107–127.
